# Supplementary material for: Acaricide Resistance Monitoring and Structural Insights for Precision Tetranychus urticae Management
Source: Insects. 2025 Apr 23;16(5):440. doi: 10.3390/insects16050440 (PMC12112526; doi:10.3390/insects16050440)
Supplement: Supplementary file 1 [file insects-16-00440-s001.zip]

Archive with 1 entries (1 files):
- insects-3518075-supplementary.pdf
